# Supplementary material for: Female-germline specific protein Sakura interacts with Otu and is crucial for germline stem cell renewal and differentiation and oogenesis
Source: eLife. 2025 Jul 15;13:RP103828. doi: 10.7554/eLife.103828 (PMC12263153; doi:10.7554/eLife.103828)
Supplement: Figure 1—source data 2. [file elife-103828-fig1-data2.zip]

Archive with 12 entries (11 files):
- Figure1_SouceData2/
- __MACOSX/._Figure1_SouceData2
- Figure1_SouceData2/OriginalGelImageFile_Fig1D_800_antiSakura.TIF
- __MACOSX/Figure1_SouceData2/._OriginalGelImageFile_Fig1D_800_antiSakura.TIF
- Figure1_SouceData2/OriginalGelImageFile_Fig1C_700_antiAlphaTubulin.TIF
- __MACOSX/Figure1_SouceData2/._OriginalGelImageFile_Fig1C_700_antiAlphaTubulin.TIF
- Figure1_SouceData2/OriginalGelImageFile_Fig1D_700_antiAlphaTubulin.TIF
- __MACOSX/Figure1_SouceData2/._OriginalGelImageFile_Fig1D_700_antiAlphaTubulin.TIF
- Figure1_SouceData2/OriginalGelImageFile_Fig1D_800_antiGFP.TIF
- __MACOSX/Figure1_SouceData2/._OriginalGelImageFile_Fig1D_800_antiGFP.TIF
- Figure1_SouceData2/OriginalGelImageFile_Fig1C_800_antiSakura.TIF
- __MACOSX/Figure1_SouceData2/._OriginalGelImageFile_Fig1C_800_antiSakura.TIF
