# Supplementary material for: Female-germline specific protein Sakura interacts with Otu and is crucial for germline stem cell renewal and differentiation and oogenesis
Source: eLife. 2025 Jul 15;13:RP103828. doi: 10.7554/eLife.103828 (PMC12263153; doi:10.7554/eLife.103828)
Supplement: Figure 4—figure supplement 1—source data 1. [file elife-103828-fig4-figsupp1-data1.zip]

Archive with 1 entries (1 files):
- Figure4_SouceData1.pdf
