# Supplementary material for: Female-germline specific protein Sakura interacts with Otu and is crucial for germline stem cell renewal and differentiation and oogenesis
Source: eLife. 2025 Jul 15;13:RP103828. doi: 10.7554/eLife.103828 (PMC12263153; doi:10.7554/eLife.103828)
Supplement: Figure 4—figure supplement 1—source data 2. [file elife-103828-fig4-figsupp1-data2.zip]

Archive with 4 entries (3 files):
- Figure4_SouceData2/
- __MACOSX/._Figure4_SouceData2
- Figure4_SouceData2/OriginalGelImageFile_Fig4sup1.tif
- __MACOSX/Figure4_SouceData2/._OriginalGelImageFile_Fig4sup1.tif
