# Supplementary material for: Female-germline specific protein Sakura interacts with Otu and is crucial for germline stem cell renewal and differentiation and oogenesis
Source: eLife. 2025 Jul 15;13:RP103828. doi: 10.7554/eLife.103828 (PMC12263153; doi:10.7554/eLife.103828)
Supplement: Figure 5—source data 2. [file elife-103828-fig5-data2.zip]

Archive with 6 entries (5 files):
- Figure5_SouceData2/
- __MACOSX/._Figure5_SouceData2
- Figure5_SouceData2/OriginalGelImageFile_Fig5B_800_antiSakura.TIF
- __MACOSX/Figure5_SouceData2/._OriginalGelImageFile_Fig5B_800_antiSakura.TIF
- Figure5_SouceData2/OriginalGelImageFile_Fig5B_700_antiAlphaTubulin.TIF
- __MACOSX/Figure5_SouceData2/._OriginalGelImageFile_Fig5B_700_antiAlphaTubulin.TIF
