# Supplementary material for: Female-germline specific protein Sakura interacts with Otu and is crucial for germline stem cell renewal and differentiation and oogenesis
Source: eLife. 2025 Jul 15;13:RP103828. doi: 10.7554/eLife.103828 (PMC12263153; doi:10.7554/eLife.103828)
Supplement: Figure 8—source data 2. [file elife-103828-fig8-data2.zip]

Archive with 30 entries (29 files):
- Figure8_SouceData2/
- __MACOSX/._Figure8_SouceData2
- Figure8_SouceData2/OriginalGelImageFile_Fig8C_Input_700_antiAlphaTubulin.TIF
- __MACOSX/Figure8_SouceData2/._OriginalGelImageFile_Fig8C_Input_700_antiAlphaTubulin.TIF
- Figure8_SouceData2/OriginalGelImageFile_Fig8B_800_antiSakura.TIF
- __MACOSX/Figure8_SouceData2/._OriginalGelImageFile_Fig8B_800_antiSakura.TIF
- Figure8_SouceData2/OriginalGelImageFile_Fig8A_700_antiAlphaTubulin.TIF
- __MACOSX/Figure8_SouceData2/._OriginalGelImageFile_Fig8A_700_antiAlphaTubulin.TIF
- Figure8_SouceData2/OriginalGelImageFile_Fig8sup1B_800_antiOtu.TIF
- __MACOSX/Figure8_SouceData2/._OriginalGelImageFile_Fig8sup1B_800_antiOtu.TIF
- Figure8_SouceData2/OriginalGelImageFile_Fig8A_800_antiOtu.TIF
- __MACOSX/Figure8_SouceData2/._OriginalGelImageFile_Fig8A_800_antiOtu.TIF
- Figure8_SouceData2/OriginalGelImageFile_Fig8C_IPFLAG_InputBound_800_antiHA.TIF
- __MACOSX/Figure8_SouceData2/._OriginalGelImageFile_Fig8C_IPFLAG_InputBound_800_antiHA.TIF
- Figure8_SouceData2/OriginalGelImageFile_Fig8B_700_antiAlphaTubulin.TIF
- __MACOSX/Figure8_SouceData2/._OriginalGelImageFile_Fig8B_700_antiAlphaTubulin.TIF
- Figure8_SouceData2/OriginalGelImageFile_Fig8sup1B_800_antiSakura.TIF
- __MACOSX/Figure8_SouceData2/._OriginalGelImageFile_Fig8sup1B_800_antiSakura.TIF
- Figure8_SouceData2/OriginalGelImageFile_Fig8sup1B_700_antiTubulin.TIF
- __MACOSX/Figure8_SouceData2/._OriginalGelImageFile_Fig8sup1B_700_antiTubulin.TIF
- Figure8_SouceData2/OriginalGelImageFile_Fig8A_800_antiGFP.TIF
- __MACOSX/Figure8_SouceData2/._OriginalGelImageFile_Fig8A_800_antiGFP.TIF
- Figure8_SouceData2/OriginalGelImageFile_Fig8sup1A_700_antiTubulin.TIF
- __MACOSX/Figure8_SouceData2/._OriginalGelImageFile_Fig8sup1A_700_antiTubulin.TIF
- Figure8_SouceData2/OriginalGelImageFile_Fig8sup1A_800_antiOtu.TIF
- __MACOSX/Figure8_SouceData2/._OriginalGelImageFile_Fig8sup1A_800_antiOtu.TIF
- Figure8_SouceData2/OriginalGelImageFile_Fig8B_800_antiOtu.TIF
- __MACOSX/Figure8_SouceData2/._OriginalGelImageFile_Fig8B_800_antiOtu.TIF
- Figure8_SouceData2/OriginalGelImageFile_Fig8C_IPFLAG_InputBound_800_antiFLAG.TIF
- __MACOSX/Figure8_SouceData2/._OriginalGelImageFile_Fig8C_IPFLAG_InputBound_800_antiFLAG.TIF
