# Supplementary material for: Female-germline specific protein Sakura interacts with Otu and is crucial for germline stem cell renewal and differentiation and oogenesis
Source: eLife. 2025 Jul 15;13:RP103828. doi: 10.7554/eLife.103828 (PMC12263153; doi:10.7554/eLife.103828)
Supplement: Figure 9—source data 2. [file elife-103828-fig9-data2.zip]

Archive with 62 entries (61 files):
- Figure9_SouceData2/
- __MACOSX/._Figure9_SouceData2
- Figure9_SouceData2/OriginalGelImageFile_Fig9F_Input_700_antiAlphaTubulin.TIF
- __MACOSX/Figure9_SouceData2/._OriginalGelImageFile_Fig9F_Input_700_antiAlphaTubulin.TIF
- Figure9_SouceData2/OriginalGelImageFile_Fig9sup1_InputBound_800_antiFLAG.TIF
- __MACOSX/Figure9_SouceData2/._OriginalGelImageFile_Fig9sup1_InputBound_800_antiFLAG.TIF
- Figure9_SouceData2/OriginalGelImageFile_Fig9D_OtudeltaTudor_Input_700_antiAlphaTubulin.TIF
- __MACOSX/Figure9_SouceData2/._OriginalGelImageFile_Fig9D_OtudeltaTudor_Input_700_antiAlphaTubulin.TIF
- Figure9_SouceData2/OriginalGelImageFile_Fig9D_OtuFL_Input_700_antiAlphaTubulin.TIF
- __MACOSX/Figure9_SouceData2/._OriginalGelImageFile_Fig9D_OtuFL_Input_700_antiAlphaTubulin.TIF
- Figure9_SouceData2/OriginalGelImageFile_Fig9E_SakuraFLNM_InputBound_800_antiHA.TIF
- __MACOSX/Figure9_SouceData2/._OriginalGelImageFile_Fig9E_SakuraFLNM_InputBound_800_antiHA.TIF
- Figure9_SouceData2/OriginalGelImageFile_Fig9D_OtuFL_InputBound_800_antiFLAG.TIF
- __MACOSX/Figure9_SouceData2/._OriginalGelImageFile_Fig9D_OtuFL_InputBound_800_antiFLAG.TIF
- Figure9_SouceData2/OriginalGelImageFile_Fig9E_SakuraFLNM_Input_700_antiAlphaTubulin.TIF
- __MACOSX/Figure9_SouceData2/._OriginalGelImageFile_Fig9E_SakuraFLNM_Input_700_antiAlphaTubulin.TIF
- Figure9_SouceData2/OriginalGelImageFile_Fig9E_SakuraFLNM_InputBound_800_antiFLAG.TIF
- __MACOSX/Figure9_SouceData2/._OriginalGelImageFile_Fig9E_SakuraFLNM_InputBound_800_antiFLAG.TIF
- Figure9_SouceData2/OriginalGelImageFile_Fig9D_OtuC_InputBound_800_antiHA.TIF
- __MACOSX/Figure9_SouceData2/._OriginalGelImageFile_Fig9D_OtuC_InputBound_800_antiHA.TIF
- Figure9_SouceData2/OriginalGelImageFile_Fig9D_OtuN2_InputBound_800_antiHA.TIF
- __MACOSX/Figure9_SouceData2/._OriginalGelImageFile_Fig9D_OtuN2_InputBound_800_antiHA.TIF
- Figure9_SouceData2/OriginalGelImageFile_Fig9D_OtuC_InputBound_800_antiFLAG.TIF
- __MACOSX/Figure9_SouceData2/._OriginalGelImageFile_Fig9D_OtuC_InputBound_800_antiFLAG.TIF
- Figure9_SouceData2/OriginalGelImageFile_Fig9D_OtuN1_Input_700_antiAlphaTubulin.TIF
- __MACOSX/Figure9_SouceData2/._OriginalGelImageFile_Fig9D_OtuN1_Input_700_antiAlphaTubulin.TIF
- Figure9_SouceData2/OriginalGelImageFile_Fig9D_OtudeltaTudor_InputBound_800_antiHA.TIF
- __MACOSX/Figure9_SouceData2/._OriginalGelImageFile_Fig9D_OtudeltaTudor_InputBound_800_antiHA.TIF
- Figure9_SouceData2/OriginalGelImageFile_Fig9sup1_Input_700_antiAlphaTubulin.TIF
- __MACOSX/Figure9_SouceData2/._OriginalGelImageFile_Fig9sup1_Input_700_antiAlphaTubulin.TIF
- Figure9_SouceData2/OriginalGelImageFile_Fig9E_SakuraMC_InputBound_800_antiHA.TIF
- __MACOSX/Figure9_SouceData2/._OriginalGelImageFile_Fig9E_SakuraMC_InputBound_800_antiHA.TIF
- Figure9_SouceData2/OriginalGelImageFile_Fig9E_SakuraNCMCN_Input_700_antiTubulin.TIF
- __MACOSX/Figure9_SouceData2/._OriginalGelImageFile_Fig9E_SakuraNCMCN_Input_700_antiTubulin.TIF
- Figure9_SouceData2/OriginalGelImageFile_Fig9D_OtuN1_InputBound_800_antiFLAG.TIF
- __MACOSX/Figure9_SouceData2/._OriginalGelImageFile_Fig9D_OtuN1_InputBound_800_antiFLAG.TIF
- Figure9_SouceData2/OriginalGelImageFile_Fig9D_OtuN2_InputBound_800_antiFLAG.TIF
- __MACOSX/Figure9_SouceData2/._OriginalGelImageFile_Fig9D_OtuN2_InputBound_800_antiFLAG.TIF
- Figure9_SouceData2/OriginalGelImageFile_Fig9D_OtuN1_InputBound_800_antiHA.TIF
- __MACOSX/Figure9_SouceData2/._OriginalGelImageFile_Fig9D_OtuN1_InputBound_800_antiHA.TIF
- Figure9_SouceData2/OriginalGelImageFile_Fig9D_OtuN2_Input_700_antiAlphaTubulin.TIF
- __MACOSX/Figure9_SouceData2/._OriginalGelImageFile_Fig9D_OtuN2_Input_700_antiAlphaTubulin.TIF
- Figure9_SouceData2/OriginalGelImageFile_Fig9F_InputBound_800_antiFLAG.TIF
- __MACOSX/Figure9_SouceData2/._OriginalGelImageFile_Fig9F_InputBound_800_antiFLAG.TIF
- Figure9_SouceData2/OriginalGelImageFile_Fig9E_SakuraNCMCN_InputBound_800_antiHA.TIF
- __MACOSX/Figure9_SouceData2/._OriginalGelImageFile_Fig9E_SakuraNCMCN_InputBound_800_antiHA.TIF
- Figure9_SouceData2/OriginalGelImageFile_Fig9E_SakuraMC_Input_700_antiAlphaTubulin.TIF
- __MACOSX/Figure9_SouceData2/._OriginalGelImageFile_Fig9E_SakuraMC_Input_700_antiAlphaTubulin.TIF
- Figure9_SouceData2/OriginalGelImageFile_Fig9D_OtudeltaTudor_InputBound_800_antiFLAG.TIF
- __MACOSX/Figure9_SouceData2/._OriginalGelImageFile_Fig9D_OtudeltaTudor_InputBound_800_antiFLAG.TIF
- Figure9_SouceData2/OriginalGelImageFile_Fig9E_SakuraMC_InputBound_800_antiFLAG.TIF
- __MACOSX/Figure9_SouceData2/._OriginalGelImageFile_Fig9E_SakuraMC_InputBound_800_antiFLAG.TIF
- Figure9_SouceData2/OriginalGelImageFile_Fig9F_InputBound_800_antiHA.TIF
- __MACOSX/Figure9_SouceData2/._OriginalGelImageFile_Fig9F_InputBound_800_antiHA.TIF
- Figure9_SouceData2/OriginalGelImageFile_Fig9D_OtuFL_InputBound_800_antiHA.TIF
- __MACOSX/Figure9_SouceData2/._OriginalGelImageFile_Fig9D_OtuFL_InputBound_800_antiHA.TIF
- Figure9_SouceData2/OriginalGelImageFile_Fig9E_SakuraNCMCN_InputBound_800_antiFLAG.TIF
- __MACOSX/Figure9_SouceData2/._OriginalGelImageFile_Fig9E_SakuraNCMCN_InputBound_800_antiFLAG.TIF
- Figure9_SouceData2/OriginalGelImageFile_Fig9D_OtuC_Input_700_antiAlphaTubulin.TIF
- __MACOSX/Figure9_SouceData2/._OriginalGelImageFile_Fig9D_OtuC_Input_700_antiAlphaTubulin.TIF
- Figure9_SouceData2/OriginalGelImageFile_Fig9sup1_InputBound_800_antiHA.TIF
- __MACOSX/Figure9_SouceData2/._OriginalGelImageFile_Fig9sup1_InputBound_800_antiHA.TIF
