# Supplementary material for: Female-germline specific protein Sakura interacts with Otu and is crucial for germline stem cell renewal and differentiation and oogenesis
Source: eLife. 2025 Jul 15;13:RP103828. doi: 10.7554/eLife.103828 (PMC12263153; doi:10.7554/eLife.103828)
Supplement: Figure 10—source data 2. [file elife-103828-fig10-data2.zip]

Archive with 22 entries (21 files):
- Figure10_SouceData2/
- __MACOSX/._Figure10_SouceData2
- Figure10_SouceData2/OriginalGelImageFile_Fig10sup1B_700_antiAlphaTubulin.TIF
- __MACOSX/Figure10_SouceData2/._OriginalGelImageFile_Fig10sup1B_700_antiAlphaTubulin.TIF
- Figure10_SouceData2/OriginalGelImageFile_Fig10sup1B_800_antiSakura.TIF
- __MACOSX/Figure10_SouceData2/._OriginalGelImageFile_Fig10sup1B_800_antiSakura.TIF
- Figure10_SouceData2/OriginalGelImageFile_Fig10sup1A_800_antiSakura.TIF
- __MACOSX/Figure10_SouceData2/._OriginalGelImageFile_Fig10sup1A_800_antiSakura.TIF
- Figure10_SouceData2/OriginalGelImageFile_Fig10C_TOskGal4_700_antiAlphaTubulin.TIF
- __MACOSX/Figure10_SouceData2/._OriginalGelImageFile_Fig10C_TOskGal4_700_antiAlphaTubulin.TIF
- Figure10_SouceData2/OriginalGelImageFile_Fig10sup1A_800_antiOtu.TIF
- __MACOSX/Figure10_SouceData2/._OriginalGelImageFile_Fig10sup1A_800_antiOtu.TIF
- Figure10_SouceData2/OriginalGelImageFile_Fig10C_TOskGal4_800_antiOtu.TIF
- __MACOSX/Figure10_SouceData2/._OriginalGelImageFile_Fig10C_TOskGal4_800_antiOtu.TIF
- Figure10_SouceData2/OriginalGelImageFile_Fig10sup1A_700_antiAlphaTubulin.TIF
- __MACOSX/Figure10_SouceData2/._OriginalGelImageFile_Fig10sup1A_700_antiAlphaTubulin.TIF
- Figure10_SouceData2/OriginalGelImageFile_Fig10C_NosGal4VP16_800_antiOtu.TIF
- __MACOSX/Figure10_SouceData2/._OriginalGelImageFile_Fig10C_NosGal4VP16_800_antiOtu.TIF
- Figure10_SouceData2/OriginalGelImageFile_Fig10sup1B_800_antiOtu.TIF
- __MACOSX/Figure10_SouceData2/._OriginalGelImageFile_Fig10sup1B_800_antiOtu.TIF
- Figure10_SouceData2/OriginalGelImageFile_Fig10C_NosGal4VP16_700_antiAlphaTubulin.TIF
- __MACOSX/Figure10_SouceData2/._OriginalGelImageFile_Fig10C_NosGal4VP16_700_antiAlphaTubulin.TIF
